# Supplementary material for: Structures of monomeric and dimeric PRC2:EZH1 reveal flexible modules involved in chromatin compaction
Source: Nat Commun. 2021 Jan 29;12:714. doi: 10.1038/s41467-020-20775-z (PMC7846606; doi:10.1038/s41467-020-20775-z)
Supplement: Supplementary file 5 — Source Data [file 41467_2020_20775_MOESM5_ESM.xlsx]

## Sheet: Fig. 2c,d,e,f
Raw data associated with FIg. 2c,d
	Fig. 2c							Fig. 2c								Fig. 2d									Fig. 2d								Fig. 2d
		Replicates			Plotted					Replicates			Plotted					Replicates			Plotted						Replicates			Plotted									Plotted
Complex	[complex], nM	rep1	rep2	rep3	Avg	SD		Complex	[complex], nM	rep1	rep2	rep3	Avg	SD		Complex	[complex], nM	rep1	rep2	rep3	Avg	SD		Complex		[complex], nM	rep1	rep2	rep3	Avg	SD		Complex		[complex], nM	rep1	rep2	rep3	Avg	SD
PRC2:EZH1	3.90625	1.07339	0.567574	0.229699	0.623555	0.424623		PRC2:EZH1_5RtoA	3.90625	0.732801	0.267572	0.440618	0.48033	0.235143		PRC2:EZH2	3.90625	0.426999	1.35876	0.421929	0.735896	0.539423			PRC2:EZH1 (MS2L swap)	3.90625	0.708446	0.688097	0.760164	0.718902	0.0371539			PRC2:EZH2 (MS2L swap)	3.90625	0.391319	1.11871	0.590037	0.700023	0.375964
PRC2:EZH1	7.8125	0.478118	0.245944	1.67666	0.80024	0.767825		PRC2:EZH1_5RtoA	7.8125	1.26545	1.74749	0.276822	1.09659	0.749734		PRC2:EZH2	7.8125	0.397684	0.718605	0.415851	0.510713	0.180269			PRC2:EZH1 (MS2L swap)	7.8125	0.319281	0.511033	0.288556	0.372957	0.120561			PRC2:EZH2 (MS2L swap)	7.8125	0.263695	0.710439	0.557214	0.510449	0.227014
PRC2:EZH1	15.625	2.16589	0.653498	0.443273	1.08755	0.939762		PRC2:EZH1_5RtoA	15.625	1.14649	0.98583	1.02838	1.05357	0.0832394		PRC2:EZH2	15.625	0.331707	0.667559	0.236875	0.412047	0.226303			PRC2:EZH1 (MS2L swap)	15.625	1.49583	0.335145	0.236506	0.689159	0.700333			PRC2:EZH2 (MS2L swap)	15.625	0.300471	0.497274	0.722813	0.506853	0.211333
PRC2:EZH1	31.25	0.800123	1.61623	1.61723	1.34453	0.471467		PRC2:EZH1_5RtoA	31.25	0.702472	0.943222	0.326948	0.657547	0.310583		PRC2:EZH2	31.25	1.18082	10.4042	0.323444	3.96949	5.58909			PRC2:EZH1 (MS2L swap)	31.25	2.50956	5.48564	0.361642	2.78562	2.57313			PRC2:EZH2 (MS2L swap)	31.25	0.961279	0.681376	0.39652	0.679725	0.282383
PRC2:EZH1	62.5	12.4381	17.9584	11.6409	14.0125	3.44044		PRC2:EZH1_5RtoA	62.5	1.18558	14.2478	1.49794	5.64378	7.45295		PRC2:EZH2	62.5	3.17103	9.06574	4.10365	5.44681	3.16859			PRC2:EZH1 (MS2L swap)	62.5	4.21429	14.7282	3.22091	7.38781	6.37636			PRC2:EZH2 (MS2L swap)	62.5	5.7247	12.0042	7.18717	8.30534	3.28567
PRC2:EZH1	125	42.4077	68.4377	42.7237	51.1897	14.938		PRC2:EZH1_5RtoA	125	5.15829	24.8046	5.63208	11.865	11.2086		PRC2:EZH2	125	11.4581	18.3825	9.10077	12.9804	4.8245			PRC2:EZH1 (MS2L swap)	125	8.09998	17.3452	7.814	11.0864	5.42215			PRC2:EZH2 (MS2L swap)	125	12.7966	17.4594	18.5829	16.2796	3.06822
PRC2:EZH1	250	89.5137	82.6317	72.5114	81.5523	8.55236		PRC2:EZH1_5RtoA	250	11.576	19.9209	11.4875	14.3281	4.84369		PRC2:EZH2	250	16.7474	26.5835	18.6727	20.6678	5.21276			PRC2:EZH1 (MS2L swap)	250	9.76695	15.5031	11.304	12.1913	2.96924			PRC2:EZH2 (MS2L swap)	250	49.9455	28.9043	54.6211	44.4903	13.6988
PRC2:EZH1	500	99.4645	97.0487	96.1328	97.5487	1.72118		PRC2:EZH1_5RtoA	500	20.0819	27.3599	21.0847	22.8422	3.94446		PRC2:EZH2	500	26.3901	34.3193	37.1914	32.6336	5.59448			PRC2:EZH1 (MS2L swap)	500	34.6608	24.2902	42.9238	33.9583	9.33662			PRC2:EZH2 (MS2L swap)	500	86.5929	69.2511	87.543	81.129	10.2975
PRC2:EZH1	1000	98.1945	99.5507	96.7008	98.1487	1.42549		PRC2:EZH1_5RtoA	1000	22.1727	32.6087	34.9072	29.8962	6.78674		PRC2:EZH2	1000	47.9768	38.0697	56.2455	47.4307	9.1002			PRC2:EZH1 (MS2L swap)	1000	82.3285	62.4667	79.2865	74.6939	10.6978			PRC2:EZH2 (MS2L swap)	1000	92.5978	95.1315	99.2717	95.667	3.36899
Gels used for quantification of Fig. 2c,d
Uncropped gels from Fig. 2c,d,e,f

## Sheet: Supp. Fig. 7b
Raw data associated with Supplementary Fig. 7b
		PRC2:EZH1			PRC2:EZH1 5 random R to A			PRC2:EZH1 5RtoA
	[PRC2], nM	rep1	rep2	rep3	rep1	rep2	rep3	rep1	rep2	rep3
	0	192800	194410	194360	197530	201620	201980	218910	146210	198870
	15.625	301420	271330	277800	312010	312710	300160	216660	139030	192680
	31.25	430700	420470	392550	460920	464510	437550	217560	139750	196410
	62.5	680820	656400	624700	768470	723580	730450	224410	136050	195670
	125	928710	1073670	1070170	1226890	1149070	1153030	239250	130570	206160
	250	1983860	2121180	2115750	2262680	1744270	2091680	286490	148840	235230

## Sheet: Supp. Fig. 10c
Raw data associated with Supplementary Fig. 10c
		PRC2:EZH1 dimer			PRC2:EZH1 monomer			PRC2:EZH1;SUZ12_193-197A mutant
	[PRC2], nM	rep1	rep2	rep3	rep1	rep2	rep3	rep1	rep2	rep3
	0	150070	150850	153860	151610	162760	152380	153950	161870	171370
	15.625	294830	298400	298940	378860	358470	349840	444060	427220	508840
	31.25	465370	440180	426410	596980	548600	548880	717880	717200	862530
	62.5	678580	719650	669860	946700	938020	922000	1131420	1093830	1403810
	125	1154390	1094410	1087900	1479920	1414170	1365260	1734710	1750120	1423230
	250	2190750	2058410	2158020	2752960	2603170	2481490	3031050	2892150	2833140
